# Supplementary material for: Orthogonal glycolytic pathway enables directed evolution of noncanonical cofactor oxidase
Source: Nat Commun. 2022 Nov 26;13:7282. doi: 10.1038/s41467-022-35021-x (PMC9701214; doi:10.1038/s41467-022-35021-x)
Supplement: Supplementary file 3 — Source Data [file 41467_2022_35021_MOESM3_ESM.xlsx]

## Sheet: Figure 1C
													Statistical Analysis
													XenA WT vs XenA D116E
														F-Test Two-Sample for Variances
															XenA WT	XenA D116E
														Mean	242.774	1532.77
				NMNH activity										Variance	93.4804	2585.98
														Observations	3	3
														df	2	2
				Sample	t1	t2	t3	Avg	Stdev					F	0.0361489
				NADH Oxidase	1.2251	0.612549		0.918823	0.433137					P(F<=f) one-tail	0.0348878
				NADPH Oxidase	10.3155	18.2205		14.268	5.58968					F Critical one-tail	0.0526316
				XenA WT	250.767	232.027	245.527	242.774	9.66853
				XenA D116E	1587.56	1487.09	1523.67	1532.77	50.8526						Different Variance
														t-Test: Two-Sample Assuming Unequal Variances
															XenA WT	XenA D116E
														Mean	242.774	1532.77
														Variance	93.4804	2585.98
														Observations	3	3
														Hypothesized Mean Difference	0
														df	2
														t Stat	-43.1644
														P(T<=t) one-tail	0.000268144
														t Critical one-tail	2.91999
														P(T<=t) two-tail	0.000536289
														t Critical two-tail	4.30265

## Sheet: Figure 2A
									Statistical Analysis
	Sample	Mutation	T1	T2	T3	AVG	STDEV
	WT LpNox	WT	1238.63	1438.76	1461.21	1379.53	122.539			WT vs I158S
	I158S	I158S	2287.37	2231.36	2179.13	2232.62	54.131			F-Test Two-Sample for Variances				t-Test: Two-Sample Assuming Equal Variances
	LP 3	I158S-D177W-G178E-V240L	5161.03	4217.86	4705.6	4694.83	471.678
	LP 7	I158S-D177W-V240L	5336.2	5284.32	5767.48	5462.66	265.249				WT	I158S			WT	I158S
	LP 7-1	LP7-L179H-Q210C-M211W	6885.58	6946.99	6639.93	6824.17	162.477			Mean	1379.53	2232.62		Mean	1379.53	2232.62
	LP 7-2	LP7-L179E-Q210V-M211S	4307.77	3265.68	4573.84	4049.1	691.378			Variance	15015.9	2930.17		Variance	15015.9	2930.17
	LP 3-EP	I158S-D177W-G178E-V240L-P362H-V395L	9521.44	10389.7	8533.36	9481.51	928.827			Observations	3	3		Observations	3	3
										df	2	2		Pooled Variance	8973.04
										F	5.1246			Hypothesized Mean Difference	0
										P(F<=f) one-tail	0.163276		Similar variance	df	4
										F Critical one-tail	19			t Stat	-11.0299
														P(T<=t) one-tail	0.000192048
														t Critical one-tail	2.13185
														P(T<=t) two-tail	0.000384095
														t Critical two-tail	2.77645
										I158S vs LP 3
										F-Test Two-Sample for Variances				t-Test: Two-Sample Assuming Unequal Variances
											I158S	I158S-D177W-G178E-V240L			I158S	I158S-D177W-G178E-V240L
										Mean	2232.62	4694.83		Mean	2232.62	4694.83
										Variance	2930.17	222480		Variance	2930.17	222480
										Observations	3	3		Observations	3	3
										df	2	2		Hypothesized Mean Difference	0
										F	0.0131705			df	2
										P(F<=f) one-tail	0.0129993		Not equal variance	t Stat	-8.98253
										F Critical one-tail	0.0526316			P(T<=t) one-tail	0.006084
														t Critical one-tail	2.91999
														P(T<=t) two-tail	0.012168
														t Critical two-tail	4.30265
										I158S vs LP 7
										F-Test Two-Sample for Variances				t-Test: Two-Sample Assuming Unequal Variances
											I158S	I158S-D177W-V240L			I158S	I158S-D177W-V240L
										Mean	2232.62	5462.66		Mean	2232.62	5462.66
										Variance	2930.17	70356.9		Variance	2930.17	70356.9
										Observations	3	3		Observations	3	3
										df	2	2		Hypothesized Mean Difference	0
										F	0.0416472			df	2
										P(F<=f) one-tail	0.039982		Not equal variance	t Stat	-20.666
										F Critical one-tail	0.0526316			P(T<=t) one-tail	0.00116664
														t Critical one-tail	2.91999
														P(T<=t) two-tail	0.00233328
														t Critical two-tail	4.30265
										LP 7 vs LP 7-1
										F-Test Two-Sample for Variances				t-Test: Two-Sample Assuming Equal Variances
											I158S-D177W-V240L	LP7-L179H-Q210C-M211W			I158S-D177W-V240L	LP7-L179H-Q210C-M211W
										Mean	5462.66	6824.17		Mean	5462.66	6824.17
										Variance	70356.9	26398.9		Variance	70356.9	26398.9
										Observations	3	3		Observations	3	3
										df	2	2		Pooled Variance	48377.9
										F	2.66515			Hypothesized Mean Difference	0
										P(F<=f) one-tail	0.27284		Similar variance	df	4
										F Critical one-tail	19			t Stat	-7.58124
														P(T<=t) one-tail	0.000811693
														t Critical one-tail	2.13185
														P(T<=t) two-tail	0.00162339
														t Critical two-tail	2.77645
										I158S vs LP 7-2
										F-Test Two-Sample for Variances
														t-Test: Two-Sample Assuming Unequal Variances
											I158S	LP7-L179E-Q210V-M211S
										Mean	2232.62	4049.1			I158S	LP7-L179E-Q210V-M211S
										Variance	2930.17	478004		Mean	2232.62	4049.1
										Observations	3	3		Variance	2930.17	478004
										df	2	2		Observations	3	3
										F	0.00613001			Hypothesized Mean Difference	0
										P(F<=f) one-tail	0.00609266		Not equal variance	df	2
										F Critical one-tail	0.0526316			t Stat	-4.53678
														P(T<=t) one-tail	0.0226543
														t Critical one-tail	2.91999
														P(T<=t) two-tail	0.0453087
														t Critical two-tail	4.30265
										LP 3 vs LP 3-EP
										F-Test Two-Sample for Variances				t-Test: Two-Sample Assuming Equal Variances
											I158S-D177W-G178E-V240L	I158S-D177W-G178E-V240L-P362H-V395L			I158S-D177W-G178E-V240L	I158S-D177W-G178E-V240L-P362H-V395L
										Mean	4694.83	9481.51		Mean	4694.83	9481.51
										Variance	222480	862720		Variance	222480	862720
										Observations	3	3		Observations	3	3
										df	2	2		Pooled Variance	542600
										F	0.257882			Hypothesized Mean Difference	0
										P(F<=f) one-tail	0.205013		Similar variance	df	4
										F Critical one-tail	0.0526316			t Stat	-7.95866
														P(T<=t) one-tail	0.000675118
														t Critical one-tail	2.13185
														P(T<=t) two-tail	0.00135024
														t Critical two-tail	2.77645

## Sheet: Figure 3A
			SDS gel in figure 3A

## Sheet: Figure 3B
	Time zero (before heat treatment)					23 hr (After treatment)
	T1	T2	T3	Time zero avg	STDEV	T1	T2	T3	23hr avg	STDEV
WT LpNox	154649	164685	158671	159335	5050.6	11527.2	6720.31	13772.5	10673.4	3602.82
LP7	5571.8	5727.46	5246.04	5515.1	245.667	1189.71	1055.09	887.601	1044.14	151.354
LP 7-1	6885.58	6946.99	6639.93	6824.17	162.477	1300.46	1806.2	1462.66	1523.1	258.229
LP 7-2	4307.77	3265.68	4573.84	4049.1	691.378	1120.53	1263.26	1261.6	1215.13	81.9313
Percentage
	23hr	Error proporgation std
WT -- NADH	0.0669869	0.0227111
LP-7 -- NMNH	0.189323	0.0287101
LP 7-1 --NMNH	0.223193	0.0382117
LP 7-2 --NMNH	0.300098	0.0550918
Individual data points
	t1	t2	t3
WT	0.0723458	0.0421772	0.0864376
LP 7	0.215719	0.191309	0.16094
LP 7-1	0.190567	0.264676	0.214335
LP 7-2	0.276735	0.311985	0.311575

## Sheet: Figure 4
									Statiscal Analysis
MNAH Activity									MNAH
enzyme	Sample	T1	T2	T3	T4	AVG	STDEV		WT vs LP 3-EP
WT LpNox	LpNox WT	6253.45	7536.2	6880.57		6890.07	641.432			F-Test Two-Sample for Variances				t-Test: Two-Sample Assuming Equal Variances
LP 3-EP	I158S-D177W-G178E-V240L-P362H-V395L	18893	17243.2	15528.6	17415.7	17270.1	1377.03
LP 3-EP I158	D177W-G178E-V240L-P362H-V395L	15154.1	14251.2	17386.2		15597.2	1613.78				LpNox WT	LP 3-EP			LpNox WT	I158S-D177W-G178E-V240L-P362H-V395L
										Mean	6890.07	17270.1		Mean	6890.07	17270.1
										Variance	411435	1.8962e+06		Variance	411435	1.8962e+06
										Observations	3	4		Observations	3	4
										df	2	3		Pooled Variance	1.30229e+06
										F	0.216979			Hypothesized Mean Difference	0
										P(F<=f) one-tail	0.183437			df	5
										F Critical one-tail	0.0521804			t Stat	-11.9093
											Similar variance			P(T<=t) one-tail	3.67773e-05
BNAH														t Critical one-tail	2.01505
enzyme	Sample	T1	T2	T3	T4	AVG	STDEV							P(T<=t) two-tail	7.35546e-05
WT LpNox	LpNox WT	8607.03	8829.04	7335.95	8998.81	8442.71	755.076		WT vs LP 3-EP-I158S					t Critical two-tail	2.57058
LP 3-EP	I158S-D177W-G178E-V240L-P362H-V395L	32902.1	29147.6	30866.8	32131.4	31262	1640.39
LP 3-EP I158	D177W-G178E-V240L-P362H-V395L	21448.5	15863.5	18055.5	17479.1	18211.7	2348.9			F-Test Two-Sample for Variances
														t-Test: Two-Sample Assuming Equal Variances
											LpNox WT	LP 3-EP I158
										Mean	6890.07	15597.2			LpNox WT	D177W-G178E-V240L-P362H-V395L
										Variance	411435	2.6043e+06		Mean	6890.07	15597.2
										Observations	3	3		Variance	411435	2.6043e+06
										df	2	2		Observations	3	3
										F	0.157983			Pooled Variance	1.50787e+06
										P(F<=f) one-tail	0.13643			Hypothesized Mean Difference	0
										F Critical one-tail	0.0526316			df	4
											Similar variance			t Stat	-8.68434
														P(T<=t) one-tail	0.000483867
														t Critical one-tail	2.13185
														P(T<=t) two-tail	0.000967735
														t Critical two-tail	2.77645
									Statiscal Analysis
										BNAH
										WT vs LP 3-EP
														t-Test: Two-Sample Assuming Equal Variances
										F-Test Two-Sample for Variances
															LpNox WT	I158S-D177W-G178E-V240L-P362H-V395L
											LpNox WT	LP 3-EP		Mean	8442.71	31262
										Mean	8442.71	31262		Variance	570139	2.69089e+06
										Variance	570139	2.69089e+06		Observations	4	4
										Observations	4	4		Pooled Variance	1.63051e+06
										df	3	3		Hypothesized Mean Difference	0
										F	0.211878			df	6
										P(F<=f) one-tail	0.117377			t Stat	-25.2729
										F Critical one-tail	0.107798			P(T<=t) one-tail	1.26383e-07
											Similar variance			t Critical one-tail	1.94318
														P(T<=t) two-tail	2.52765e-07
														t Critical two-tail	2.44691
										WT vs LP 3-EP-I158S
										F-Test Two-Sample for Variances				t-Test: Two-Sample Assuming Unequal Variances
											LpNox WT	LP 3-EP I158			LpNox WT	D177W-G178E-V240L-P362H-V395L
										Mean	8442.71	18211.7		Mean	8442.71	18211.7
										Variance	570139	5.51732e+06		Variance	570139	5.51732e+06
										Observations	4	4		Observations	4	4
										df	3	3		Hypothesized Mean Difference	0
										F	0.103336			df	4
										P(F<=f) one-tail	0.0472684			t Stat	-7.91881
										F Critical one-tail	0.107798			P(T<=t) one-tail	0.00068812
														t Critical one-tail	2.13185
											Unequal variance			P(T<=t) two-tail	0.00137624
														t Critical two-tail	2.77645

## Sheet: Table 1
			Km(mM)					Kcat(s-1)					Kcat/Km(mM-1.s-1)
Protein	Cofactor	Mutant	rep1	rep2	rep3	Avg Km(mM)	STDEV	rep1	rep2	rep3	Avg Kcat(s-1)	STDEV	rep1	rep2	rep3	Avg Kcat/Km(mM-1.s-1)	STDEV
WT	NADH	WT	0.024	0.025		0.0245	0.000707107	20.4	20.8		20.6	0.282843	850	832		841	12.7279
WT	NADPH	WT	2.053	1.81558		1.93429	0.167881	19.2276	16.6		17.9138	1.858	9.36562	9.14308		9.25435	0.157357
WT	NMNH	WT											2.35	2.32	2.24	2.30333	0.0568624
LP-7	NADH	I158S-D177W-V240L	1.86	1.54		1.7	0.226274	49.9	44.6		47.25	3.74767	26.828	28.961		27.8945	1.50832
LP-7	NADPH	I158S-D177W-V240L	0.86	0.92		0.89	0.0424264	26.1	28.7		27.4	1.83848	30.3488	31.1957		30.7722	0.598789
LP-7	NMNH	I158S-D177W-V240L											18.8	17.7	17	17.8333	0.907377
LP-3	NADH	I158S-D177W-G178E-V240L	1.82	1.88		1.85	0.0424264	30.7	32.2		31.45	1.06066	16.8681	17.1277		16.9979	0.183514
LP-3	NADPH	I158S-D177W-G178E-V240L	1.03	1.15		1.09	0.0848528	27.1	28.9		28	1.27279	26.3107	25.1304		25.7206	0.834559
LP-3	NMNH	I158S-D177W-G178E-V240L											9.9	9.6		9.75	0.212132
LP-3-EP	NADH	I158S-D177W-G178E-V240L-P362H-V395L											50	47.2		48.6	1.9799
LP-3-EP	NADPH	I158S-D177W-G178E-V240L-P362H-V395L											53.9	48.6		51.25	3.74767
LP-3-EP	NMNH	I158S-D177W-G178E-V240L-P362H-V395L											21.8	24.4	22.8	23	1.31149

## Sheet: Supplementary Figure 1
	Supplementary Figure 1A
		Lb Nox
		t1	t2	avg
	NMNH	1.2251	0.612549	0.918823
	NADH	101513	97395.2	99454.1
	NADPH	0.986884	0.408366	0.289259
	Supplementary Figure 1B
		Tp Nox
		t1	t2	avg
	NMNH	10.3155	18.2205	14.268
	NADH	119.248	147.04	133.144
	NADPH	48156.7	52375	50265.9
Supplementary Figure 1C
XenA	NMNH
	T1	T2	T3	Avg	STDEV
XenA WT	250.7	245.5	232.027	242.742	9.63705		Statistical Analysis of NMNH activity between XenA vs XenA D116E
XenA D116E	1587.5	1487.1	1523.67	1532.76	50.813
								F-Test Two-Sample for Variances					t-Test: Two-Sample Assuming Unequal Variances
	NADH
	T1	T2	T3	Avg					XenA WT	XenA D116E				XenA WT	XenA D116E
XenA WT	52.2	54.2		53.2				Mean	242.742	1532.76			Mean	242.742	1532.76
XenA D116E	599.9	699.9		649.9				Variance	92.8727	2581.97			Variance	92.8727	2581.97
								Observations	3	3			Observations	3	3
								df	2	2			Hypothesized Mean Difference	0
	NADPH							F	0.0359698				df	2
	T1	T2	T3	Avg				P(F<=f) one-tail	0.0347209		Not equal variance		t Stat	-43.2023
XenA WT	1039.2	1052.7		1045.95				F Critical one-tail	0.0526316				P(T<=t) one-tail	0.000267675
XenA D116E	2414	1772.6		2093.3									t Critical one-tail	2.91999
													P(T<=t) two-tail	0.000535351
													t Critical two-tail	4.30265

## Sheet: Supplementary Figure 3
0mM NMN+ -- OD600nm
		0mM -BW							0mM - MX501					0mM - MX502					0mM - MX503
	Time (hr)	Rep 1	Rep 2	Rep 3	Avg	STDEV		Time (hr)	Rep 1	Rep 2		Avg	STDEV	Rep 1	Rep 2	Rep 3	Avg	STDEV	Rep 1	Rep 2	AVG	STDEV
	0	0.1	0.1	0.1	0.1	1.69967e-17		0	0.1	0.1		0.1	0	0.1	0.1	0.1	0.1	1.69967e-17	0.1	0.1	0.1	0
	10.5	0.28764	0.29046	0.30738	0.29516	0.0106763		10.5	0.0564	0.06768		0.06204	0.00797616	0.05922	0.07332	0.0846	0.07238	0.0127161	0.10998	0.09306	0.10152	0.0119642
	16.5	1.1562	1.3536	1.46922	1.32634	0.15828		16.5	0.07332	0.05358		0.06345	0.0139583	0.00564	0.07614	0.05076	0.04418	0.0357076	0.0705	0.09024	0.08037	0.0139583
	22	3.54756	3.55884	3.92544	3.67728	0.214987		22	0.05358	0.06486		0.05922	0.00797616	0.01692	0.06486	0.03948	0.04042	0.0239838	0.05922	0.08178	0.0705	0.0159523
	34	6.69468	5.6823	6.29706	6.22468	0.510056		43	0.0705	0.0564		0.06345	0.00997021	0.0423	0.09588	0.07614	0.07144	0.0270974	0.07614	0.08742	0.08178	0.00797616
	43	6.60162	5.91636	6.22938	6.24912	0.343056		66	0.0423	0.0564		0.04935	0.00997021	0.03102	0.05358	0.03666	0.04042	0.0117406	0.06486	0.08178	0.07332	0.0119642
	66	7.42788	6.5283	7.02744	6.99454	0.450692		91	0.07614	0.05922		0.06768	0.0119642	0.08742	0.09024	0.06768	0.08178	0.0122921	0.1128	0.08178	0.09729	0.0219345
	91	7.89318	6.78774	7.45044	7.37712	0.556355		113	0.04512	0.05358		0.04935	0.00598212	0.07896	0.07332	0.07332	0.0752	0.00325626	0.1128	0.0987	0.10575	0.00997021
	113	8.75892	7.06974	7.7691	7.86592	0.848742		136	0.0564	0.0564		0.0564	0	0.03102	0.06768	0.0423	0.047	0.0187765	0.07614	0.09024	0.08319	0.00997021
	136	8.90838	7.41096	8.09058	8.13664	0.749772		157	0.03384	0.04512		0.03948	0.00797616	0.08742	0.07896	0.07332	0.0799	0.00709684	0.1128	0.10152	0.10716	0.00797616
	157	9.60774	7.90164	9.45828	8.98922	0.944832
2mM NMN+ -- OD600nm
		2mM -BW							2mM - MX501					2mM - MX502					2mM - MX502
	Time (hr)	Rep 1	Rep 2	Rep 3	Avg	STDEV		Time (hr)	Rep 1	Rep 2		Avg	STDEV	Rep 1	Rep 2	Rep 3	Avg	STDEV	Rep 1	Rep 2	Avg	STDEV
	0	0.1	0.1	0.1	0.1	1.69967e-17		0	0.1	0.1		0.1	0	0.1	0.1	0.1	0.1	1.69967e-17	0.1	0.1	0.1	0
	10.5	0.3102	0.31866	0.3807	0.33652	0.0384941		10.5	0.05922	0.06768		0.06345	0.00598212	0.0846	0.08178	0.0846	0.08366	0.00162813	0.08742	0.09588	0.09165	0.00598212
	16.5	1.36206	1.7907	1.68636	1.61304	0.223528		16.5	0.06204	0.08742		0.07473	0.0179464	0.00282	0.03384	0.0282	0.02162	0.0165237	0.03102	0.0705	0.05076	0.0279166
	22	3.92544	4.75452	4.63608	4.43868	0.448407		22	0.03948	0.11844		0.07896	0.0558332	0.04512	0.06768	0.05922	0.05734	0.0113969	0.06486	0.11844	0.09165	0.0378868
	34	6.1194	5.9079	5.95302	5.99344	0.111393		43	0.13536	0.11844		0.1269	0.0119642	0.1974	0.12408	0.13818	0.15322	0.0389051	0.12408	0.1833	0.15369	0.0418749
	43	5.60898	6.0489	6.1194	5.92576	0.276595		66	0.09588	0.14664		0.12126	0.0358927	0.12126	0.17766	0.14664	0.14852	0.028247	0.24534	0.45402	0.34968	0.147559
	66	7.07538	6.82158	6.99924	6.9654	0.13024		91	0.21714	0.17766		0.1974	0.0279166	0.27354	0.25662	0.31302	0.28106	0.0289422	0.62604	1.05468	0.84036	0.303094
	91	7.22484	7.08102	7.0359	7.11392	0.0986731		113	0.4371	0.20022		0.31866	0.167499	0.40608	0.42864	0.51606	0.45026	0.0580902	1.13082	1.53408	1.33245	0.285148
	113	7.73808	8.23722	7.62246	7.86592	0.326711		136	0.27072	0.2256		0.24816	0.0319047	0.45966	0.47658	0.6345	0.52358	0.0964314	1.91478	3.02868	2.47173	0.787646
	136	7.88472	7.87344	7.52376	7.76064	0.205222		157	0.27918	0.33276		0.30597	0.0378868	0.5499	0.56118	0.76986	0.62698	0.123866	3.61242	4.38228	3.99735	0.544373
	157	8.15544	8.05956	8.00598	8.07366	0.0757211
5mM NMN+ -- OD600nm
		5mM -BW							5mM - MX501					5mM - MX502					5mM - MX503
	Time (hr)	Rep 1	Rep 2	Rep 3	Avg	STDEV		Time (hr)	Rep 1	Rep 2	Rep 3	Avg	STDEV	Rep 1	Rep 2	Rep 3	Avg	STDEV	Rep 1	Rep 2	Avg	STDEV
	0	0.1	0.1	0.1	0.1	1.69967e-17		0	0.1	0.1	0.1	0.1	1.69967e-17	0.1	0.1	0.1	0.1	1.69967e-17	0.1	0.1	0.1	0
	10.5	0.20868	0.28764	0.26226	0.25286	0.0403105		10.5	0.09024	0.07614	0.0987	0.08836	0.0113969	0.0846	0.09024	0.0846	0.08648	0.00325626	0.09306	0.0846	0.08883	0.00598212
	16.5	1.45794	1.8894	1.7907	1.71268	0.226064		16.5	0.0846	0.05922	0.07614	0.07332	0.0129229	0.06204	0.07614	0.07896	0.07238	0.00906503	0.09306	0.0846	0.08883	0.00598212
	22	4.03542	4.70376	4.47252	4.4039	0.339413		22	0.0705	0.06204	0.0846	0.07238	0.0113969	0.00564	0.0423	0.0141	0.02068	0.0191953	0.05358	0.03102	0.0423	0.0159523
	34	6.0066	5.5836	6.48036	6.02352	0.448619		43	0.13254	0.14382	0.1269	0.13442	0.00861524	0.27918	0.1974	0.18612	0.2209	0.0507861	0.30738	0.15792	0.23265	0.105684
	43	6.03198	5.77536	5.97558	5.92764	0.13486		66	0.15228	0.14382	0.19458	0.16356	0.0271951	0.18612	0.18894	0.37788	0.25098	0.109908	0.54708	0.24252	0.3948	0.215356
	66	6.63828	6.28014	6.5847	6.50104	0.193172		91	0.19176	0.21432	0.2256	0.21056	0.0172305	0.37788	0.33276	0.86574	0.52546	0.295553	0.89958	0.53298	0.71628	0.259225
	91	7.191	6.70878	6.98514	6.96164	0.241967		113	0.22842	0.24534	0.28764	0.2538	0.030503	0.5358	0.44556	1.30284	0.7614	0.471067	1.44666	0.83754	1.1421	0.430713
	113	7.56606	6.99924	7.12896	7.23142	0.296976		136	0.282	0.30174	0.35532	0.31302	0.0379392	0.84036	0.65706	1.51434	1.00392	0.451438	1.89504	1.50588	1.70046	0.275178
	136	8.97042	7.1487	7.56042	7.89318	0.95536		157	0.34686	0.36096	0.39198	0.3666	0.0230827	1.1421	1.03776	1.56228	1.24738	0.277657	2.46186	1.67226	2.06706	0.558332
	157	8.5305	7.6563	7.92984	8.03888	0.447184

## Sheet: Supplementary Figure 4B
NMNH Activity
enzyme	Sample	T1	T2	AVG			Statistical Analysis
P462	WT LpNOX	80.6741	83.6905	82.1823			WT vs I158S
P489	G156S	16.4431	18.7991	17.6211
P490	G241T	48.3494	38.9485	43.6489				F-Test Two-Sample for Variances					t-Test: Two-Sample Assuming Equal Variances
P491	I158S	159.765	155.853	157.809
P492	P295S	21.2149	28.6753	24.9451					WT LpNOX	I158S				WT LpNOX	I158S
P493	P295T	22.3559	37.3414	29.8486				Mean	82.1823	157.809			Mean	82.1823	157.809
P494	Y157A	17.3394	34.1303	25.7349				Variance	4.54915	7.65226			Variance	4.54915	7.65226
P496	D177N	272.711	279.983	276.347				Observations	2	2			Observations	2	2
P497	G154K	41.3685	22.6561	32.0123				df	1	1			Pooled Variance	6.10071
P498	G154N	19.9635	19.9549	19.9592				F	0.594484				Hypothesized Mean Difference	0
P499	G156T	20.2855	15.4958	17.8907				P(F<=f) one-tail	0.418147		Similar variance		df	2
P500	G241N	36.0327	48.3871	42.2099				F Critical one-tail	0.00619396				t Stat	-30.6187
P501	G241S	33.4448	59.1934	46.3191									P(T<=t) one-tail	0.000532478
P502	I158T	73.2539	63.2952	68.2746									t Critical one-tail	2.91999
P503	G156Q	27.9743	26.4331	27.2037									P(T<=t) two-tail	0.00106496
P504	G159A	49.6479	58.136	53.8919									t Critical two-tail	4.30265
							WT vs D177N
								F-Test Two-Sample for Variances					t-Test: Two-Sample Assuming Equal Variances
									WT LpNOX	D177N				WT LpNOX	D177N
								Mean	82.1823	276.347			Mean	82.1823	276.347
								Variance	4.54915	26.4463			Variance	4.54915	26.4463
								Observations	2	2			Observations	2	2
								df	1	1			Pooled Variance	15.4977
								F	0.172015				Hypothesized Mean Difference	0
								P(F<=f) one-tail	0.25029		Similar variance		df	2
								F Critical one-tail	0.00619396				t Stat	-49.3215
													P(T<=t) one-tail	0.000205414
													t Critical one-tail	2.91999
													P(T<=t) two-tail	0.000410828
													t Critical two-tail	4.30265

## Sheet: Supplementary Figure 7
									Statistical Analysis
	Sample	Mutation	T1	T2	T3	AVG	STDEV		I158S vs LP 7
	WT LpNox	WT	1238.63	1438.76	1461.21	1379.53	122.539
	I158S	I158S	2287.37	2231.36	2179.13	2232.62	54.131			F-Test Two-Sample for Variances				t-Test: Two-Sample Assuming Unequal Variances
	LP-7-D177	I158S-V240L	2401.79	3309.87	2169.47	2627.05	602.644
	LP7-V240	I158S-D177W									I158S	LP-7			I158S	LP-7
	LP 7	I158S-D177W-V240L	5336.2	5284.32	5767.48	5462.66	265.249			Mean	2232.62	5462.66		Mean	2232.62	5462.66
										Variance	2930.17	70356.9		Variance	2930.17	70356.9
										Observations	3	3		Observations	3	3
										df	2	2		Hypothesized Mean Difference	0
										F	0.0416472			df	2
										P(F<=f) one-tail	0.039982			t Stat	-20.666
										F Critical one-tail	0.0526316			P(T<=t) one-tail	0.00116664
														t Critical one-tail	2.91999
									I158S-V240L vs LP 7					P(T<=t) two-tail	0.00233328
										F-Test Two-Sample for Variances				t Critical two-tail	4.30265
											I158S-V240L	LP-7		t-Test: Two-Sample Assuming Equal Variances
										Mean	2627.05	5462.66
										Variance	363180	70356.9			I158S-V240L	LP-7
										Observations	3	3		Mean	2627.05	5462.66
										df	2	2		Variance	363180	70356.9
										F	5.16197			Observations	3	3
										P(F<=f) one-tail	0.162286			Pooled Variance	216769
										F Critical one-tail	19			Hypothesized Mean Difference	0
														df	4
														t Stat	-7.45925
														P(T<=t) one-tail	0.000863011
														t Critical one-tail	2.13185
														P(T<=t) two-tail	0.00172602
									I158S vs I158S-V240L					t Critical two-tail	2.77645
										F-Test Two-Sample for Variances				t-Test: Two-Sample Assuming Equal Variances
											I158S	I158S-V240L			I158S	I158S-V240L
										Mean	2232.62	2627.05		Mean	2232.62	2627.05
										Variance	2930.17	363180		Variance	2930.17	363180
										Observations	3	3		Observations	3	3
										df	2	2		Pooled Variance	183055
										F	0.00806808			Hypothesized Mean Difference	0
										P(F<=f) one-tail	0.0080035			df	4
										F Critical one-tail	0.0526316			t Stat	-1.12907
														P(T<=t) one-tail	0.160998
														t Critical one-tail	2.13185
														P(T<=t) two-tail	0.321996
														t Critical two-tail	2.77645
